# Supplementary material for: Dramatyping: a generic algorithm for detecting reasonable temporal correlations between drug administration and lab value alterations
Source: PeerJ. 2016 Mar 24;4:e1851. doi: 10.7717/peerj.1851 (PMC4811173; doi:10.7717/peerj.1851)
Supplement: File S1 — This is the Python source code of the reference implementation of the algorithm. It requires SciPy version 0.16.1 and numpy version 1.9.3. The Ground Truth dataset from (Newe et al., 2015) is also included as an example input dataset. The output resulting from that dataset is included as well. [file peerj-04-1851-s001.zip › TCAlgo_AlgoImplementation.py]

# -*- coding: cp1252 -*-

# File:     TCAlgo_AlgoImplementation.py
# Project: 	The actual implementation of the algorithm.
# Author:	Axel Newe (axel.newe@fau.de)
# Version:	1.0
# Date: 	2015-11-11

# ------------------------------------------------------------------------------------------------------

from TCAlgo_AlgoSteps import *

# ------------------------------------------------------------------------------------------------------

def PerformAssessmentForAllNormalizedLabValueEpisodes(normalizedLabValueEpisodesDict, params):
    """
    This is the main processing loop.
    It takes ALL normalized lab values as input and returns a dictionary with ALL resulting assessments.
    :param normalizedLabValueEpisodesDict: A dictionary of medication days and lab values. Format: {'000': [[0, 1, 2, 3, 4, 5, 6], {1: 0.25, 2: 0.167, 3: 0.111, 4: 0.222, 5: 0.361, 6: 0.333}]}
    :param params: The parameters tuple.
    :return: A dictionary that contains the assessments. Format: {'000': ['temporal correlation', 0.87], '001': ['no change', 0.99], '002': ['no assessment', 0.55]}
    """

    print "Assessing data..."

    # Init result
    assessmentDataDict = {}

    # Loop over all curves and call assessment function for each curve
    for thisCurveNumber in sorted(normalizedLabValueEpisodesDict.keys()):

        print "Processing curve #" + thisCurveNumber + "..."

        thisCurveAssessmentResult = PerformAssessmentForOneCurve(normalizedLabValueEpisodesDict[thisCurveNumber], params)

        print "Result: " + thisCurveAssessmentResult

        assessmentDataDict[thisCurveNumber] = thisCurveAssessmentResult

    print "Assessing data finished."

    return assessmentDataDict


def PerformMainAssessmentLoopForOneCurve(labValueEpisode, params, loopParams):
    """
    This is the main processing loop function for ONE curve episode. It performs several assessment steps using specified parameters.
    :param labValueEpisode: The lab value episode as a tuple of medication days and labe values, e.g. [[0, 1, 2, 3, 4, 5, 6], {1: 0.25, 2: 0.167, 3: 0.111, 4: 0.222, 5: 0.361, 6: 0.333}]
    :param params: The parameter tuple.
    :param loopParams: The loop parameters tuple.
    :return: A string containing the assessment result, e.g. 'temporal correlation'
    """

    constantCurveThreshold, meanDifferenceThreshold, linearCurveThreshold, linearCurveAfterPrePhaseThreshold, meanDifferenceThreshold2 = loopParams

    # -----------------------------------------------------------------------------------------------
    # Main Loop Step 1: Check if lab value curve is constant during the pre-phase
    # (i.e., if values derive less than <constantCurveThreshold> from fitted constant curve)
    # but no longer in the mid-/post-phase (considering <meanDifferenceThreshold>).
    # -----------------------------------------------------------------------------------------------
    LabValueIsConstantInPrePhase = CheckForConstantCurve(labValueEpisode, constantCurveThreshold, PRE_PHASE)

    if (LabValueIsConstantInPrePhase):

        LabValuesDifferInMean = CheckIfMeanValueDiffersBetweenPhases(labValueEpisode, meanDifferenceThreshold)

        if (LabValuesDifferInMean):
            return ASSESSMENT_VALUE_TEMPORAL_CORRELATION


    # -----------------------------------------------------------------------------------------------
    # Main Loop Step 2: Check if lab value curve is linear
    # (i.e., if values derive less than <linearCurveThreshold> from fitted linear curve)
    # -----------------------------------------------------------------------------------------------

    LabValueCurveIsLinear = CheckForLinearCurve(labValueEpisode, linearCurveThreshold, ALL_PHASES)

    if (LabValueCurveIsLinear):
        return ASSESSMENT_VALUE_NO_CHANGE

    # -----------------------------------------------------------------------------------------------
    # Main Loop Step 3: Check if lab value curve is linear for mid-phase and post-phase
    # (i.e., if values derive less than <linearCurveAfterPrePhaseThreshold> from fitted linear curve).
    # -----------------------------------------------------------------------------------------------

    LabValueCurveIsLinearAfterPrePhase = CheckForLinearCurve(labValueEpisode, linearCurveAfterPrePhaseThreshold, MID_PHASE + POST_PHASE)

    if (LabValueCurveIsLinearAfterPrePhase):
        return ASSESSMENT_VALUE_NO_CHANGE

    # -----------------------------------------------------------------------------------------------
    # Main Loop Step 4: Check if mean values of pre-phase differ from mean values in mid-/post phase
    # (i.e., if pre-phase mean values derive more than <meanDifferenceThreshold2> from mean values of
    # later phases).
    # -----------------------------------------------------------------------------------------------

    LabValuesDifferInMean = CheckIfMeanValueDiffersBetweenPhases(labValueEpisode, meanDifferenceThreshold2)

    if (LabValuesDifferInMean):
        return ASSESSMENT_VALUE_TEMPORAL_CORRELATION

    # -----------------------------------------------------------------------------------------------
    # Main Loop Step 5: Return "not yet classified" if previous assessments yielded no result.
    # -----------------------------------------------------------------------------------------------
    return ASSESSMENT_VALUE_NOT_CLASSIFIED


def PerformAssessmentForOneCurve(normalizedLabValueEpisode, params):
    """
    This is the main processing function for ONE curve episode.
    :param normalizedLabValueEpisode: The lab value episode as a tuple of medication days and labe values, e.g. [[0, 1, 2, 3, 4, 5, 6], {1: 0.25, 2: 0.167, 3: 0.111, 4: 0.222, 5: 0.361, 6: 0.333}]
    :param params: The parameter tuple.
    :return: A string containing the assessment result, e.g. 'temporal correlation'
    """

    # Unpack parameters
    noChangeIfInReferenceRange = params

    # -----------------------------------------------------------------------------------------------
    # Algorithm Preprocessing Step: Check if lab values are within reference range (only perform this
    # step if the appropriate switch has been set).
    # -----------------------------------------------------------------------------------------------
    if (noChangeIfInReferenceRange):

        LabValueCurveIsInReferenceRange = CheckIfValuesAreInReferenceRange(normalizedLabValueEpisode)

        if (LabValueCurveIsInReferenceRange):
            return ASSESSMENT_VALUE_NO_CHANGE

    # ********************************************************************************************
    # Main loop
    # ********************************************************************************************

    # ------------------------------------------------------------------------------------------------
    # Algorithm Step 1: Perform Main Loop with original data.
    # ------------------------------------------------------------------------------------------------
    constantCurveThreshold            = 0.125
    meanDifferenceThreshold           = 0.4
    linearCurveThreshold              = 0.125
    linearCurveAfterPrePhaseThreshold = 0.0625
    meanDifferenceThreshold2          = 0.5
    loopParams = (constantCurveThreshold, meanDifferenceThreshold, linearCurveThreshold, linearCurveAfterPrePhaseThreshold, meanDifferenceThreshold2)

    thisLoopResult = PerformMainAssessmentLoopForOneCurve(normalizedLabValueEpisode, params, loopParams)

    if (thisLoopResult != ASSESSMENT_VALUE_NOT_CLASSIFIED):
        return thisLoopResult

    # ------------------------------------------------------------------------------------------------
    # Algorithm Step 2: Apply low pass filter on lab values and use filtered data for Main Loop pass.
    # ------------------------------------------------------------------------------------------------
    normalizedLabValueEpisodeLowPass  = ApplyLowPassFilter(normalizedLabValueEpisode)
    constantCurveThreshold            = 0.05
    meanDifferenceThreshold           = 0.3
    linearCurveThreshold              = 0.1
    linearCurveAfterPrePhaseThreshold = 0.05
    meanDifferenceThreshold2          = 0.5
    loopParams = (constantCurveThreshold, meanDifferenceThreshold, linearCurveThreshold, linearCurveAfterPrePhaseThreshold, meanDifferenceThreshold2)

    thisLoopResult = PerformMainAssessmentLoopForOneCurve(normalizedLabValueEpisodeLowPass, params, loopParams)

    if (thisLoopResult != ASSESSMENT_VALUE_NOT_CLASSIFIED):
        return thisLoopResult

    # ------------------------------------------------------------------------------------------------
    # Algorithm Step 3: Remove outliers from original data, apply low pass filter and use this data
    # for next Main Loop pass.
    # ------------------------------------------------------------------------------------------------
    normalizedLabValueEpisodeWithoutOutliers = ReplaceOutliersByMedian(normalizedLabValueEpisode, 2)
    normalizedLabValueEpisodeLowPass2        = ApplyLowPassFilter(normalizedLabValueEpisodeWithoutOutliers)
    constantCurveThreshold                   = 0.025
    meanDifferenceThreshold                  = 0.2
    linearCurveThreshold                     = 0.025
    linearCurveAfterPrePhaseThreshold        = 0.025
    meanDifferenceThreshold2                 = 0.2
    loopParams = (constantCurveThreshold, meanDifferenceThreshold, linearCurveThreshold, linearCurveAfterPrePhaseThreshold, meanDifferenceThreshold2)

    thisLoopResult = PerformMainAssessmentLoopForOneCurve(normalizedLabValueEpisodeLowPass2, params, loopParams)

    if (thisLoopResult != ASSESSMENT_VALUE_NOT_CLASSIFIED):
        return thisLoopResult

    # ********************************************************************************************
    # Post-processing chain
    # ********************************************************************************************

    # --------------------------------------------------------------------------------------------
    # Algorithm Step 4: Check for differences in slope between the phases
    # --------------------------------------------------------------------------------------------

    LabValuesLowPassPrePhaseFallingOrRising = CheckIfLabValuesAreFallingOrRising(normalizedLabValueEpisodeLowPass, 0.1, PRE_PHASE)
    LabValuesLowPassPostPhaseFallingOrRising = CheckIfLabValuesAreFallingOrRising(normalizedLabValueEpisodeLowPass, 0.04, POST_PHASE)
    LabValuesLowPassMidPostPhaseFallingOrRising = CheckIfLabValuesAreFallingOrRising(normalizedLabValueEpisodeLowPass, 0.04, MID_PHASE + POST_PHASE)

    if (LabValuesLowPassPrePhaseFallingOrRising < 0): # Falling edge during pre-phase

        if (LabValuesLowPassMidPostPhaseFallingOrRising == 0) and (LabValuesLowPassPostPhaseFallingOrRising == 0):
            return ASSESSMENT_VALUE_NO_CHANGE
        else:
            return ASSESSMENT_VALUE_NO_ASSESSMENT

    elif (LabValuesLowPassPrePhaseFallingOrRising > 0): # Rising edge during pre-phase

        if (LabValuesLowPassMidPostPhaseFallingOrRising == 0) and (LabValuesLowPassPostPhaseFallingOrRising == 0):
            return ASSESSMENT_VALUE_NO_CHANGE
        else:
            return ASSESSMENT_VALUE_NO_ASSESSMENT

    # --------------------------------------------------------------------------------------------
    # Algorithm Step 5: Check for deviations from the mean value
    # --------------------------------------------------------------------------------------------

    LabValuesDifferFromMedian = CheckIfLabValuesDifferFromMean(normalizedLabValueEpisodeWithoutOutliers, 0.25)

    if (not LabValuesDifferFromMedian):
        return ASSESSMENT_VALUE_NO_CHANGE


    # --------------------------------------------------------------------------------------------
    # Algorithm Step 6: Check if lab values are alternating strongly (i.e., if they do "zig-zag").
    # --------------------------------------------------------------------------------------------

    LabValuesAlternateStrongly = CheckIfLabValuesAlternateStrongly(normalizedLabValueEpisode, 0.5, 5)
    if (LabValuesAlternateStrongly):
        return ASSESSMENT_VALUE_NO_ASSESSMENT

    # --------------------------------------------------------------------------------------------
    # Algorithm Last Step: Assume and return "temporal correlation" if everything else fails.
    # --------------------------------------------------------------------------------------------

    return ASSESSMENT_VALUE_TEMPORAL_CORRELATION
