# Supplementary material for: Dramatyping: a generic algorithm for detecting reasonable temporal correlations between drug administration and lab value alterations
Source: PeerJ. 2016 Mar 24;4:e1851. doi: 10.7717/peerj.1851 (PMC4811173; doi:10.7717/peerj.1851)
Supplement: File S1 — This is the Python source code of the reference implementation of the algorithm. It requires SciPy version 0.16.1 and numpy version 1.9.3. The Ground Truth dataset from (Newe et al., 2015) is also included as an example input dataset. The output resulting from that dataset is included as well. [file peerj-04-1851-s001.zip › TCAlgo_AlgoSteps.py]

# -*- coding: cp1252 -*-

# File:     TCAlgo_AlgoSteps.py
# Project: 	Implementation of sub-steps of the algorithm.
# Author:	Axel Newe (axel.newe@fau.de)
# Version:	1.0
# Date: 	2015-11-11

# ------------------------------------------------------------------------------------------------------

import scipy.optimize as opt
from TCAlgo_Tools import *
from TCAlgo_ReferenceFunctions import *

# ------------------------------------------------------------------------------------------------------

def CheckIfValuesAreInReferenceRange(labValuesEpisode):
    """
    This function checks if a series of lab values is within the referenceRange (i.e., [0..1])
    :param labValuesEpisode: A list containing the list of reference days, e.g. [0, 1, 2, 3, 4, 5] and a dictionary of lab values, e.g. {1: 0.25, 2: 0.167, 3: 0.111, 4: 0.222, 5: 0.361, 6: 0.333}
    :return: True or False
    """

    result = False

    unbrokenReferenceDayArray, unbrokenLabValuesArray, sigmaArray = GetUnbrokenArraysFromLabValuesDict(labValuesEpisode, ALL_PHASES)

    if ((np.min(unbrokenLabValuesArray) >= 0) and (np.max(unbrokenLabValuesArray) <= 1)):

        result = True

    return result


def CheckForConstantCurve(labValuesEpisode, tolerance, consideredPhases):
    """
    This function checks if a series of lab values can be fit to a constant curve
    :param labValuesEpisode: A list containing the list of reference days, e.g. [0, 1, 2, 3, 4, 5] and a dictionary of lab values, e.g. {1: 0.25, 2: 0.167, 3: 0.111, 4: 0.222, 5: 0.361, 6: 0.333}
    :param tolerance: The (absolute) tolerance that is accepted for deviation from linearity
    :param consideredPhases: Specifies which phases (pre, mid, post) shall be considered.
    :return: True or False
    """

    result = False

    unbrokenReferenceDayArray, unbrokenLabValuesArray, sigma = GetUnbrokenArraysFromLabValuesDict(labValuesEpisode, consideredPhases)

    fitParams, fitCovariances = opt.curve_fit(ReferenceFunc_Constant, unbrokenReferenceDayArray, unbrokenLabValuesArray, None, sigma)
    fitted_c = fitParams[0]

    fittedCurve = ReferenceFunc_Constant(unbrokenReferenceDayArray, fitted_c)

    labValuesArrayWithoutGaps    = RemoveDummyValues(unbrokenLabValuesArray, sigma)
    fittedCurveWithoutGaps       = RemoveDummyValues(fittedCurve, sigma)

    delta_Values_to_FittedCurve        = np.array(labValuesArrayWithoutGaps - fittedCurveWithoutGaps)
    delta_Values_to_FittedCurve_StdDev = np.std(delta_Values_to_FittedCurve)

    if (delta_Values_to_FittedCurve_StdDev <= tolerance):
        result = True

    return result


def CheckForLinearCurve(labValuesEpisode, tolerance, consideredPhases):
    """
    This function checks if a series of lab value can be fit to a linear curve
    :param labValuesEpisode: A list containing the list of reference days, e.g. [0, 1, 2, 3, 4, 5] and a dictionary of lab values, e.g. {1: 0.25, 2: 0.167, 3: 0.111, 4: 0.222, 5: 0.361, 6: 0.333}
    :param tolerance: The (absolute) tolerance that is accepted for deviation from linearity
    :param consideredPhases: Specifies which phases (pre, mid, post) shall be considered.
    :return: True or False
    """

    result = False

    unbrokenReferenceDayArray, unbrokenLabValuesArray, sigma = GetUnbrokenArraysFromLabValuesDict(labValuesEpisode, consideredPhases)

    fitParams, fitCovariances = opt.curve_fit(ReferenceFunc_Linear, unbrokenReferenceDayArray, unbrokenLabValuesArray, None, sigma)
    fitted_a = fitParams[0]
    fitted_c = fitParams[1]

    fittedCurve = ReferenceFunc_Linear(unbrokenReferenceDayArray, fitted_a, fitted_c)

    labValuesArrayWithoutGaps = RemoveDummyValues(unbrokenLabValuesArray, sigma)
    fittedCurveWithoutGaps    = RemoveDummyValues(fittedCurve, sigma)

    delta_Values_to_FittedCurve        = np.array(labValuesArrayWithoutGaps - fittedCurveWithoutGaps)
    delta_Values_to_FittedCurve_StdDev = np.std(delta_Values_to_FittedCurve)

    if (delta_Values_to_FittedCurve_StdDev <= tolerance):
        result = True

    return result


def CheckIfMeanValueDiffersBetweenPhases(labValuesEpisode, tolerance):
    """
    This function checks if the mean values of the pre-phase, the mid-phase and the post phase differ significantly.
    :param labValuesEpisode: A list containing the list of reference days, e.g. [0, 1, 2, 3, 4, 5] and a dictionary of lab values, e.g. {1: 0.25, 2: 0.167, 3: 0.111, 4: 0.222, 5: 0.361, 6: 0.333}
    :param tolerance: The (absolute) tolerance that is accepted for deviation.
    :return: True or False
    """

    labValuesDifferInMean = False

    labValuesPrePhase, labValuesMedicationPhase, labValuesPostPhase = SplitLabValuesIntoPhases(labValuesEpisode)

    prePhaseMean        = np.mean(labValuesPrePhase)
    medicationPhaseMean = np.mean(labValuesMedicationPhase)
    postPhaseMean       = np.mean(labValuesPostPhase)

    labValueMedicationPlusPostPhase = np.concatenate((labValuesMedicationPhase,labValuesPostPhase))

    medicationPlusPostPhaseMean = np.mean(labValueMedicationPlusPostPhase)

    if (medicationPhaseMean > prePhaseMean + tolerance):
        labValuesDifferInMean = True

    if (postPhaseMean > prePhaseMean + tolerance):
        labValuesDifferInMean = True

    if (medicationPlusPostPhaseMean > prePhaseMean + tolerance):
        labValuesDifferInMean = True

    return labValuesDifferInMean


def CheckIfLabValuesAreFallingOrRising(labValuesEpisode, tolerance, consideredPhases):
    """
    This function checks if a series of lab value can be fit to a linear curve and if this curve is falling or rising.
    :param labValuesEpisode: A list containing the list of reference days, e.g. [0, 1, 2, 3, 4, 5] and a dictionary of lab values, e.g. {1: 0.25, 2: 0.167, 3: 0.111, 4: 0.222, 5: 0.361, 6: 0.333}
    :param tolerance: The (absolute) tolerance that is accepted for deviation from linearity
    :param consideredPhases: Specifies which phases (pre, mid, post) shall be considered.
    :return: True or False
    """

    result = 0

    unbrokenReferenceDayArray, unbrokenLabValuesArray, sigma = GetUnbrokenArraysFromLabValuesDict(labValuesEpisode, consideredPhases)

    fitParams, fitCovariances = opt.curve_fit(ReferenceFunc_Linear, unbrokenReferenceDayArray, unbrokenLabValuesArray, None, sigma)
    fitted_a = fitParams[0]

    if (abs(fitted_a) > tolerance):
        result = Signum(fitted_a)

    return result


def CheckIfLabValuesDifferFromMean(labValuesEpisode, tolerance):
    """
    This function checks if a series of lab values differs more than a given tolerance from its mean value.
    :param labValuesEpisode: A list containing the list of reference days, e.g. [0, 1, 2, 3, 4, 5] and a dictionary of lab values, e.g. {1: 0.25, 2: 0.167, 3: 0.111, 4: 0.222, 5: 0.361, 6: 0.333}
    :param tolerance: The (absolute) tolerance that is accepted for deviation from median
    :return: True or False
    """

    LabValuesDifferFromMean = False

    labValuesDict = labValuesEpisode[1]
    sortedLabValuesList = GetSortedLabValuesList(labValuesDict)

    labValuesMean = np.mean(sortedLabValuesList)

    labValuesDeltaToMean = np.abs(sortedLabValuesList - labValuesMean)

    labValuesDeltaToTolerance = labValuesDeltaToMean - tolerance

    maximumDeltaIndex = np.argmax(labValuesDeltaToMean)

    if (labValuesDeltaToTolerance[maximumDeltaIndex] > 0):
        LabValuesDifferFromMean = True

    return LabValuesDifferFromMean


def CheckIfLabValuesAlternateStrongly(labValuesEpisode, slopeTolerance, maxAllowedChanges):
    """
    This function checks if a series of lab values alternates strongly as regards the slope of each section.
    :param labValuesEpisode: A list containing the list of reference days, e.g. [0, 1, 2, 3, 4, 5] and a dictionary of lab values, e.g. {1: 0.25, 2: 0.167, 3: 0.111, 4: 0.222, 5: 0.361, 6: 0.333}
    :param slopeTolerance: The (absolute) tolerance that is accepted for the slope.
    :param maxAllowedChanges: The number of slope changes that is accepted without yielding a True result.
    :return: True or False
    """

    LabValuesAlternateStrongly = False

    SlopesList = GetSlopesFromLabValuesDict(labValuesEpisode[1])
    NumSlopes = len(SlopesList)

    NumSlopeChangesMoreThanTolerance = 0

    for thisSlopeIndex in range(NumSlopes-2):
        thisSlope = SlopesList[thisSlopeIndex]
        nextSlope = SlopesList[thisSlopeIndex+1]
        nextNextSlope = SlopesList[thisSlopeIndex+2]

        if (abs(thisSlope) > slopeTolerance):
            if ( (abs(nextSlope) > slopeTolerance) and (Signum(thisSlope) != Signum(nextSlope))):
                if ( (abs(nextNextSlope) > slopeTolerance) and (Signum(nextSlope) != Signum(nextNextSlope))):
                    NumSlopeChangesMoreThanTolerance += 1

    if (NumSlopeChangesMoreThanTolerance > maxAllowedChanges):
        LabValuesAlternateStrongly = True

    return LabValuesAlternateStrongly
