# Supplementary material for: Dramatyping: a generic algorithm for detecting reasonable temporal correlations between drug administration and lab value alterations
Source: PeerJ. 2016 Mar 24;4:e1851. doi: 10.7717/peerj.1851 (PMC4811173; doi:10.7717/peerj.1851)
Supplement: File S1 — This is the Python source code of the reference implementation of the algorithm. It requires SciPy version 0.16.1 and numpy version 1.9.3. The Ground Truth dataset from (Newe et al., 2015) is also included as an example input dataset. The output resulting from that dataset is included as well. [file peerj-04-1851-s001.zip › TCAlgo_Defines.py]

# -*- coding: cp1252 -*-

# File:     TCAlgo_Defines.py
# Project:  General definitions of constant values
# Author:	Axel Newe (axel.newe@fau.de)
# Version:	1.0
# Date: 	2015-11-11

# ------------------------------------------------------------------------------------------------------

# Codes for episode phases
PRE_PHASE  = 1
MID_PHASE  = 2
POST_PHASE = 4
ALL_PHASES = 7

# Values for Sigma
SIGMA_IGNORE   = 1000.0
SIGMA_CONSIDER = 0.001

# Strings for assessment values
ASSESSMENT_VALUE_TEMPORAL_CORRELATION = "temporal correlation"
ASSESSMENT_VALUE_NO_CHANGE            = "no change"
ASSESSMENT_VALUE_NO_ASSESSMENT        = "no assessment"

# Needed only for intermediate results
ASSESSMENT_VALUE_NOT_CLASSIFIED       = "not yet classified"
