# Supplementary material for: Dramatyping: a generic algorithm for detecting reasonable temporal correlations between drug administration and lab value alterations
Source: PeerJ. 2016 Mar 24;4:e1851. doi: 10.7717/peerj.1851 (PMC4811173; doi:10.7717/peerj.1851)
Supplement: File S1 — This is the Python source code of the reference implementation of the algorithm. It requires SciPy version 0.16.1 and numpy version 1.9.3. The Ground Truth dataset from (Newe et al., 2015) is also included as an example input dataset. The output resulting from that dataset is included as well. [file peerj-04-1851-s001.zip › TCAlgo_ReferenceFunctions.py]

# -*- coding: cp1252 -*-

# File:     TCAlgo_ReferenceFunctions.py
# Project: 	Reference functions needed for sub-steps of the algorithm.
# Author:	Axel Newe (axel.newe@fau.de)
# Version:	1.0
# Date: 	2015-11-11

# ------------------------------------------------------------------------------------------------------

import numpy as np

# ------------------------------------------------------------------------------------------------------

def ReferenceFunc_Constant(values, c = 0):
    """
    This is a reference function that returns a list of constant values with the same length as a given reference value list.
    :param values: A list of lab values or reference days.
    :param c: The constant value that shall be used for creating the list.
    :return: A list of constant values, e.g. [1,1,1,1,1,1]
    """

    return [c] * len(values)


def ReferenceFunc_Linear(values, a = 0, c = 0):
    """
    This is a reference function that returns a list of values that form a linear function: a * x + c
    :param values: A list of lab values or reference days.
    :param a: The slope coefficient for the linear function.
    :param c: The constant for the linear function.
    :return: A list of constant values, e.g. [1.0,1.1,1.2,1.3,1.4,1.5]
    """

    result = []

    for x in values:
        result += [a*x+c]

    return result
