# Supplementary material for: Dramatyping: a generic algorithm for detecting reasonable temporal correlations between drug administration and lab value alterations
Source: PeerJ. 2016 Mar 24;4:e1851. doi: 10.7717/peerj.1851 (PMC4811173; doi:10.7717/peerj.1851)
Supplement: File S1 — This is the Python source code of the reference implementation of the algorithm. It requires SciPy version 0.16.1 and numpy version 1.9.3. The Ground Truth dataset from (Newe et al., 2015) is also included as an example input dataset. The output resulting from that dataset is included as well. [file peerj-04-1851-s001.zip › TCAlgo_Tools.py]

# -*- coding: cp1252 -*-

# File:     TCAlgo_Tools.py
# Project:  General tool methods
# Author:	Axel Newe (axel.newe@fau.de)
# Version:	1.0
# Date: 	2015-11-11

# ------------------------------------------------------------------------------------------------------

import numpy as np
import scipy.ndimage as ndi
import math
import os.path
import sys

from TCAlgo_Defines import *

# ------------------------------------------------------------------------------------------------------

def GetLocalPath():
    """
    Returns the file system path where the software is executed.
    """
    return os.path.dirname(sys.argv[0])


def Signum(argument):
    """
    Returns the signum (i.e. +1 or -1) of the passed argmuent.
    :param argmuent: The argmunet for which the signum shall be calculated.
    :return: +1 or -1
    """

    return math.copysign(1, argument)


def GetUnbrokenArraysFromLabValuesDict(labValuesEpisode, consideredPhases, fillWithNaN = False):
    """
    Creates arrays for reference days and lab values without gaps (i.e., missing days).
    Missing values are filled up with a zero by default (or with a NaN by switch),
    but get a very high sigma value, so that it has only a negligible effect on curve fitting.
    :param labValuesEpisode: A list containing the list of reference days, e.g. [0, 1, 2, 3, 4, 5] and a dictionary of lab values, e.g. {1: 0.25, 2: 0.167, 3: 0.111, 4: 0.222, 5: 0.361, 6: 0.333}
    :param consideredPhases: Specifies which phases (pre, mid, post) shall be considered.
    :param fillWithNaN: Specifies whether missing values shall be filled with NaN instead of 0 (Zero). Default = False
    :return: A list/array of reference days and lab values plus a sigma list with the uncertainties.
    """

    medicationDaysList, labValuesDict = labValuesEpisode
    lastMedicationDay = medicationDaysList[-1]

    considerPrePhase = ((consideredPhases & PRE_PHASE) == PRE_PHASE)
    considerMidPhase = ((consideredPhases & MID_PHASE) == MID_PHASE)
    considerPostPhase = ((consideredPhases & POST_PHASE) == POST_PHASE)

    ReferenceDayArray = []
    LabValuesArray    = []
    sigma             = []

    fillValue = 0

    if (fillWithNaN):
        fillValue = np.NaN

    SortedReferenceDaysFromDict = sorted(labValuesDict.keys())

    for thisReferenceDay in range(SortedReferenceDaysFromDict[0], SortedReferenceDaysFromDict[-1]+1):

        if  (thisReferenceDay < 0) and (not considerPrePhase):
            continue

        if  (thisReferenceDay >= 0) and (thisReferenceDay <= lastMedicationDay) and (not considerMidPhase):
            continue

        if  (thisReferenceDay > lastMedicationDay) and (not considerPostPhase):
            continue

        ReferenceDayArray += [thisReferenceDay]

        if thisReferenceDay in labValuesDict:
            LabValuesArray += [labValuesDict[thisReferenceDay]]
            sigma          += [SIGMA_CONSIDER]
        else:
            LabValuesArray += [fillValue]
            sigma          += [SIGMA_IGNORE]

    return np.array(ReferenceDayArray), np.array(LabValuesArray), np.array(sigma)


def RemoveDummyValues(valuesArray, sigmaArray):
    """
    Removes dummy values (which are values of SIGMA_CONSIDER, defined in TCAlgo_Defines.py) from array.
    :param valuesArray: A list containing the values.
    :param sigmaArray: A list containing the sigma values.
    :return: The updated values list.
    """

    result = []

    for i in range(len(valuesArray)):

        if (sigmaArray[i] == SIGMA_CONSIDER):
            result += [valuesArray[i]]

    return np.array(result)


def ApplyLowPassFilter(labValuesEpisode):
    """
    Applies a Gaussian low pass filter (sigma=1.5) to the lab values.
    :param labValuesEpisode: A list containing the list of reference days, e.g. [0, 1, 2, 3, 4, 5] and a dictionary of lab values, e.g. {1: 0.25, 2: 0.167, 3: 0.111, 4: 0.222, 5: 0.361, 6: 0.333}
    :return: The same episode, but all lab values are low pass filtered.
    """

    labValueEpisodeLowPass = [labValuesEpisode[0]] # Add reference days from original data to result episode data

    labValuesDict = labValuesEpisode[1]
    labValuesDictLowPass = {}

    SortedReferenceDaysFromDict = sorted(labValuesDict.keys())

    temporaryLabValuesList = []

    for thisReferenceDay in SortedReferenceDaysFromDict:
        temporaryLabValuesList += [labValuesDict[thisReferenceDay]]

    temporaryLabValuesListLowPass = ndi.gaussian_filter1d(temporaryLabValuesList, sigma=1.5, output=np.float64, mode='nearest')

    for i in range(len(temporaryLabValuesListLowPass)):
        labValuesDictLowPass[SortedReferenceDaysFromDict[i]] = temporaryLabValuesListLowPass[i]

    labValueEpisodeLowPass += [labValuesDictLowPass] # Add low pass filtered lab values to result episode data

    return labValueEpisodeLowPass


def ReplaceOutliersByMedian(labValuesEpisode, maxNumOutliersToRemove = 2):
    """
    Removes outliers from data arrays and replaces them by the median. Assumes a linear curve.
    :param labValuesEpisode: A list containing the list of reference days, e.g. [0, 1, 2, 3, 4, 5] and a dictionary of lab values, e.g. {1: 0.25, 2: 0.167, 3: 0.111, 4: 0.222, 5: 0.361, 6: 0.333}
    :param maxNumOutliersToRemove: The maximum number of outliers to remove.
    :return: The same episode, but with replaced outliers.
    """

    labValueEpisodeWithRemovedOutliers = [labValuesEpisode[0]] # Add reference days from original data to result episode data

    labValuesDict = labValuesEpisode[1]
    labValuesDictWithRemovedOutliers = {}

    SortedReferenceDaysFromDict = sorted(labValuesDict.keys())

    temporaryLabValuesList = []

    for thisReferenceDay in SortedReferenceDaysFromDict:
        temporaryLabValuesList += [labValuesDict[thisReferenceDay]]

    labValuesMedian = np.median(temporaryLabValuesList)

    temporaryLabValuesListWithRemovedOutliers = temporaryLabValuesList

    for i in range (maxNumOutliersToRemove):
        labValuesDeltaToMedian = np.abs(temporaryLabValuesListWithRemovedOutliers - labValuesMedian)
        maximumDeltaIndex = np.argmax(labValuesDeltaToMedian)
        temporaryLabValuesListWithRemovedOutliers[maximumDeltaIndex] = labValuesMedian

    for i in range(len(temporaryLabValuesListWithRemovedOutliers)):
        labValuesDictWithRemovedOutliers[SortedReferenceDaysFromDict[i]] = temporaryLabValuesListWithRemovedOutliers[i]

    labValueEpisodeWithRemovedOutliers += [labValuesDictWithRemovedOutliers] # Add low pass filtered lab values to result episode data

    return labValueEpisodeWithRemovedOutliers


def SplitLabValuesIntoPhases(labValuesEpisode):
    """
    Creates the array of lab values, one for each phase (before medication, during medication and after medication).
    :param labValuesEpisode: A list containing the list of reference days, e.g. [0, 1, 2, 3, 4, 5] and a dictionary of lab values, e.g. {1: 0.25, 2: 0.167, 3: 0.111, 4: 0.222, 5: 0.361, 6: 0.333}
    :return: A tuple of three lab value np.arrays, one for each phase.
    """

    medicationDaysList, labValuesDict = labValuesEpisode

    labValuesPrePhase = []
    labValuesMedicationPhase = []
    labValuesPostPhase = []

    lastMedicationDay = medicationDaysList[-1]

    SortedReferenceDaysFromDict = sorted(labValuesDict.keys())

    for thisReferenceDay in SortedReferenceDaysFromDict:

        if (thisReferenceDay < 0):
            labValuesPrePhase += [labValuesDict[thisReferenceDay]]
        elif (thisReferenceDay > lastMedicationDay):
            labValuesPostPhase += [labValuesDict[thisReferenceDay]]
        else:
            labValuesMedicationPhase += [labValuesDict[thisReferenceDay]]


    return np.array(labValuesPrePhase), np.array(labValuesMedicationPhase), np.array(labValuesPostPhase)


def GetSortedLabValuesList(labValuesDict):
    """
    Extracts the lab values out of a lab values episode dictionary and sorts them in ascending order.
    :param labValuesDict: A dictionary of lab values, e.g. {1: 0.25, 2: 0.167, 3: 0.111, 4: 0.222, 5: 0.361, 6: 0.333}
    :return: A list of these lab values, sorted by the key values of the dict in ascending order.
    """

    result = []

    referenceDays = sorted(labValuesDict.keys())

    for thisReferenceDay in referenceDays:
        result += [labValuesDict[thisReferenceDay]]

    return np.array(result)


def GetSlopesFromLabValuesDict(labValuesDict):
    """
    Extracts the slopes between two lab values out of a lab values episode dictionary.
    :param labValuesDict: A dictionary of lab values, e.g. {1: 0.25, 2: 0.167, 3: 0.111, 4: 0.222, 5: 0.361, 6: 0.333}
    :return: A list of these slopes.
    """

    SortedReferenceDaysFromDict = sorted(labValuesDict.keys())

    SlopesList = []
    NumLabValues = len(SortedReferenceDaysFromDict)

    for thisReferenceDayIndex in range(NumLabValues):
        if (thisReferenceDayIndex != (NumLabValues-1)):
            thisLabValue = labValuesDict[SortedReferenceDaysFromDict[thisReferenceDayIndex]]
            nextLabValue = labValuesDict[SortedReferenceDaysFromDict[thisReferenceDayIndex+1]]
            daysDelta = SortedReferenceDaysFromDict[thisReferenceDayIndex+1] - SortedReferenceDaysFromDict[thisReferenceDayIndex]
            thisSlope = float(nextLabValue - thisLabValue)/float(daysDelta)
            SlopesList += [thisSlope]

    return SlopesList
