# Supplementary material for: Dramatyping: a generic algorithm for detecting reasonable temporal correlations between drug administration and lab value alterations
Source: PeerJ. 2016 Mar 24;4:e1851. doi: 10.7717/peerj.1851 (PMC4811173; doi:10.7717/peerj.1851)
Supplement: File S1 — This is the Python source code of the reference implementation of the algorithm. It requires SciPy version 0.16.1 and numpy version 1.9.3. The Ground Truth dataset from (Newe et al., 2015) is also included as an example input dataset. The output resulting from that dataset is included as well. [file peerj-04-1851-s001.zip › TCAlgo_XMLTools.py]

# -*- coding: cp1252 -*-

# File:     TCAlgo_XMLTools.py
# Project: 	Tools for reading/writing XML files
# Author:	Axel Newe (axel.newe@fau.de)
# Version:	1.0
# Date: 	2015-11-11

# ------------------------------------------------------------------------------------------------------

import xml.dom.minidom as dom

# ------------------------------------------------------------------------------------------------------

###### XML Writing ##########################################################

def EncodeXMLTextBlock(textblock):
    """
    Encodes a string to UTF-8.
    :param textblock: The string to be encoded.
    :return: The encoded string.
    """

    result = ""

    result = textblock.encode('UTF-8')

    return result


def ExportCurveAssessmentDataToXML(fullPath, exportDataDict):
    """
    Writes the complete curve assessment data xml to the disk.
    :param fullPath: The full path name including file name.
    :param exportDataDict: The data dictionary that shall be exported. Example: {'000': ['temporal correlation', 0.87], '001': ['no change', 0.99], '002': ['no assessment', 0.55]}
    :return: Nothing.
    """

    print "Exporting result XML..."

    header = '<?xml version="1.0" encoding="UTF-8"?>\n'
    episode_data_open = '<curve_assessment_data>\n'
    episode_data_close = '</curve_assessment_data>\n'

    exportFile = open(fullPath,'w')
    exportFile.write(header)
    exportFile.write(episode_data_open)

    # Use indices to get rising numbers automatically
    for i in range(len(exportDataDict)):

        thisCurveNumber = str(i).rjust(3, '0')

        thisExportData = exportDataDict[thisCurveNumber]
        thisExportDataAssessment = thisExportData

        thisCurveBlock = '  <curve number="' + thisCurveNumber + '">' + thisExportDataAssessment + '</curve>\n'

        exportFile.write(thisCurveBlock)

    exportFile.write(episode_data_close)
    exportFile.close()

    print "Exporting result XML finished."

    return


###### XNL Reading ##########################################################


def GetMedicationDaysListFromCurveElement(curveElement):
    """
    Extracts the list of relative medication days from an XML element.
    :param curveElement: THe XML element to extract the data from.
    :return: A list of relative medication days.
    """

    medicationDaysList = []

    medicationNode = curveElement.getElementsByTagName("medication")[0]

    medicationValueNodes = medicationNode.getElementsByTagName("medication_value")

    for thisMedicationValueNode in medicationValueNodes:

        thismedicationReferenceDay = thisMedicationValueNode.getAttribute("reference_day_delta")

        medicationDaysList += [int(thismedicationReferenceDay)]

    return medicationDaysList


def GetNormalizedLabValuesDictFromCurveElement(curveElement):
    """
    Extracts the dictionary of lab values from an XML element.
    :param curveElement: The XML element to extract the data from.
    :return: A dictionary of lab values.
    """

    normalizedLabValuesDict = {}

    labValuesNode = curveElement.getElementsByTagName("lab_values")[0]

    labValueNodes = labValuesNode.getElementsByTagName("lab_value")

    for thisLabValueNode in labValueNodes:

        thisLabValueReferenceDay = int(thisLabValueNode.getAttribute("reference_day_delta"))
        thisLabValue             = float(thisLabValueNode.getAttribute("lab_value"))

        normalizedLabValuesDict[thisLabValueReferenceDay] = thisLabValue

    return normalizedLabValuesDict


def GetRootNodeFromXMLFile(fullPath):
    """
    Opens an XML file and returns the root node.
    :param fullPath: The full path including file name to the XML file.
    :return: The XML node of the root element.
    """

    XMLTree = dom.parse(fullPath)
    rootNode = XMLTree.documentElement

    return rootNode


def ImportDataXML(fullPath):
    """
    Imports the medication days and the lab values from the input data XML.
    :param fullPath: The full path including file name to the input data XML file.
    :return: A dictionary of medication days and lab values. Output format: {'000': [[0, 1, 2, 3, 4, 5, 6], {1: 0.25, 2: 0.167, 3: 0.111, 4: 0.222, 5: 0.361, 6: 0.333}]}
    """

    print "Importing Ground Truth XML..."

    normalizedLabValueEpisodesDict = {}

    rootNode = GetRootNodeFromXMLFile(fullPath)
    curveElements = rootNode.getElementsByTagName("curve")

    for thisCurveElement in curveElements:

        thisCurveNumber = thisCurveElement.getAttribute("number")

        medicationDaysList      = GetMedicationDaysListFromCurveElement(thisCurveElement)
        normalizedLabValuesDict = GetNormalizedLabValuesDictFromCurveElement(thisCurveElement)

        normalizedLabValueEpisodesDict[thisCurveNumber] = [medicationDaysList, normalizedLabValuesDict]

    print "Finished importing Ground Truth XML."

    return normalizedLabValueEpisodesDict
